# Supplementary material for: Co-Suppression of NbClpC1 and NbClpC2, Encoding Clp Protease Chaperons, Elicits Significant Changes in the Metabolic Profile of Nicotiana benthamiana
Source: Plants (Basel). 2020 Feb 18;9(2):259. doi: 10.3390/plants9020259 (PMC7076384; doi:10.3390/plants9020259)
Supplement: Supplementary file 1 [file plants-09-00259-s001.zip]

Archive with 2 entries (2 files):
- Supplementary_data_02-10-20.docx
- Supplementary_data_02-10-20.pdf
